# Supplementary material for: Foot-and-Mouth Disease Virus Capsid Protein VP1 Antagonizes Type I Interferon Signaling via Degradation of Histone Deacetylase 5
Source: Cells. 2024 Mar 19;13(6):539. doi: 10.3390/cells13060539 (PMC10969541; doi:10.3390/cells13060539)
Supplement: Supplementary file 1 [file cells-13-00539-s001.zip]

Archive with 1 entries (1 files):
- cells-2847276-supplementary.pdf
